# Supplementary material for: Effects of Extreme Weight Loss on Cardiometabolic Health in Children With Metabolic Syndrome: A Metabolomic Study
Source: Front Physiol. 2021 Sep 24;12:731762. doi: 10.3389/fphys.2021.731762 (PMC8498573; doi:10.3389/fphys.2021.731762)
Supplement: Supplementary file 2 [file Table_2.XLSX]

## Sheet: Table S1
No	Metabolite	full name	Class	HMDB ID
1	L-Arginine	L-Arginine	Amino acids	HMDB0000517
2	L-Histidine	L-Histidine	Amino acids	HMDB0000177
3	L-Lysine	L-Lysine	Amino acids	HMDB0000182
4	Ornithine	Ornithine	Amino acids	HMDB0000214
5	Glycine	Glycine	Amino acids	HMDB0000123
6	L-Glutamine	L-Glutamine	Amino acids	HMDB0000641
7	L-Serine	L-Serine	Amino acids	HMDB0000187
8	Sarcosine	Sarcosine	Amino acids	HMDB0000271
9	Beta-Alanine	Beta-Alanine	Amino acids	HMDB0000056
10	L-Alanine	L-Alanine	Amino acids	HMDB0000161
11	Citrulline	Citrulline	Amino acids	HMDB0000904
12	L-threonine	L-threonine	Amino acids	HMDB0000167
13	Creatine	Creatine	Amino acids	HMDB0000064
14	L-Proline	L-Proline	Amino acids	HMDB0000162
15	L-Glutamic acid	L-Glutamic acid	Amino acids	HMDB0000148
16	L-Tyrosine	L-Tyrosine	Amino acids	HMDB0000158
17	L-Valine	L-Valine	Amino acids	HMDB0000883
18	Pyroglutamic acid	Pyroglutamic acid	Amino acids	HMDB0000267
19	L-Asparagine	L-Asparagine	Amino acids	HMDB0000168
20	L-Methionine	L-Methionine	Amino acids	HMDB0000696
21	L-Alloisoleucine	L-Alloisoleucine	Amino acids	HMDB0000557
22	L-Isoleucine	L-Isoleucine	Amino acids	HMDB0000172
23	L-Leucine	L-Leucine	Amino acids	HMDB0000687
24	L-Kynurenine	L-Kynurenine	Amino acids	HMDB0000684
25	L-Norleucine	L-Norleucine	Amino acids	HMDB0001645
26	L-Aspartic acid	L-Aspartic acid	Amino acids	HMDB0000191
27	L-Phenylalanine	L-Phenylalanine	Amino acids	HMDB0000159
28	L-Tryptophan	L-Tryptophan	Amino acids	HMDB0000929
29	L-Alpha-aminobutyric acid	L-Alpha-aminobutyric acid	Amino acids	HMDB0000452
30	2,3-Diaminopropionic acid	2,3-Diaminopropionic acid	Amino acids	HMDB0002006
31	2-Phenylglycine	2-Phenylglycine	Amino acids	HMDB0002210
32	3-Chlorotyrosine	3-Chlorotyrosine	Amino acids	HMDB0001885
33	3-Nitrotyrosine	3-Nitrotyrosine	Amino acids	HMDB0001904
34	5-Aminolevulinic acid	5-Aminolevulinic acid	Amino acids	HMDB0001149
35	5-Hydroxy-L-tryptophan	5-Hydroxy-L-tryptophan	Amino acids	HMDB0000472
36	5-Hydroxylysine	5-Hydroxylysine	Amino acids	HMDB0000450
37	L-Thyronine	L-Thyronine	Amino acids	HMDB0000667
38	5-L-Glutamyl-L-alanine	5-L-Glutamyl-L-alanine	Amino acids	HMDB0006248
39	Acetylcysteine	Acetylcysteine	Amino acids	HMDB0001890
40	Acetylglycine	Acetylglycine	Amino acids	HMDB0000532
41	Alpha-N-Phenylacetyl-L-glutamine	Alpha-N-Phenylacetyl-L-glutamine	Amino acids	HMDB0006344
42	Aminoadipic acid	Aminoadipic acid	Amino acids	HMDB0000510
43	Dimethylglycine	Dimethylglycine	Amino acids	HMDB0000092
44	Gamma-Aminobutyric acid	Gamma-Aminobutyric acid	Amino acids	HMDB0000112
45	Glycyl-L-leucine	Glycyl-L-leucine	Amino acids	HMDB0028929
46	Glycylproline	Glycylproline	Amino acids	HMDB0000721
47	Guanidoacetic acid	Guanidoacetic acid	Amino acids	HMDB0000128
48	L-Homocitrulline	L-Homocitrulline	Amino acids	HMDB0000679
49	L-Homoserine	L-Homoserine	Amino acids	HMDB0000719
50	L-Pipecolic acid	L-Pipecolic acid	Amino acids	HMDB0000716
51	Methylcysteine	Methylcysteine	Amino acids	HMDB0002108
52	N-Acetyl-L-alanine	N-Acetyl-L-alanine	Amino acids	HMDB0000766
53	N-Acetyl-L-aspartic acid	N-Acetyl-L-aspartic acid	Amino acids	HMDB0000812
54	N-Acetyl-L-tyrosine	N-Acetyl-L-tyrosine	Amino acids	HMDB0000866
55	N-Acetylglutamine	N-Acetylglutamine	Amino acids	HMDB0006029
56	N-Acetylserine	N-Acetylserine	Amino acids	HMDB0002931
57	N-acetyltryptophan	N-acetyltryptophan	Amino acids	HMDB0013713
58	N-Phenylacetylphenylalanine	N-Phenylacetylphenylalanine	Amino acids	HMDB0002372
59	12-DHCA	12-Dehydrocholic acid	Bile acids	HMDB0000400
60	12-ketoLCA	12-ketolithocholic acid	Bile acids	HMDB0000328
61	3-DHCA	3-Dehydrocholic Acid	Bile acids	HMDB0000502
62	6-ketoLCA	6-ketolithocholic acid	Bile acids	NA
63	7-ketoDCA	7-Dehydrocholic acid	Bile acids	HMDB0000391
64	7-ketoLCA	7-ketolithocholic acid	Bile acids	HMDB0000467
65	alloLCA	allolithocholic acid	Bile acids	HMDB0000713
66	apoCA	apocholic acid	Bile acids	NA
67	ωMCA	ω-muricholic acid	Bile acids	HMDB0000364
68	αMCA	α-muricholic acid	Bile acids	NA
69	βMCA	β-muricholic acid	Bile acids	HMDB0000415
70	βUDCA	β-Ursodeoxycholic acid	Bile acids	NA
71	βHDCA	β-Hyodeoxycholic acid	Bile acids	NA
72	CDCA	Chenodeoxycholic acid	Bile acids	HMDB0000518
73	CDCA-24G	Chenodeoxycholic Acid 24-Acyl-β-D-glucuronide	Bile acids	NA
74	CA	Cholic acid	Bile acids	HMDB0000619
75	dehydroLCA	dehydrolithocholic acid	Bile acids	NA
76	DCA	Deoxycholic acid	Bile acids	HMDB0000626
77	GCDCA	Glycochenodeoxycholic acid	Bile acids	HMDB0000637
78	GCA	Glycocholic acid	Bile acids	HMDB0000138
79	GDCA	Glycodeoxycholic acid	Bile acids	HMDB0000631
80	GHCA	Glycohyocholic acid	Bile acids	NA
81	GHDCA	Glycohyodeoxycholic acid	Bile acids	NA
82	GLCA	Glycolithocholic acid	Bile acids	HMDB0000698
83	GUDCA	Glycoursodeoxycholic acid	Bile acids	HMDB0000708
84	HCA	Hyocholic acid	Bile acids	HMDB0031489
85	HDCA	Hyodeoxycholic acid	Bile acids	HMDB0000733
86	isoLCA	isolithocholic acid	Bile acids	HMDB0000717
87	LCA	Lithocholic acid	Bile acids	HMDB0000761
88	LCA-3S	Lithocholic acid 3-sulfate	Bile acids	HMDB0000907
89	GLCA-3S	Glycolithocholic acid 3-Sulfate	Bile acids	NA
90	muroCA	muro-cholic acid	Bile acids	NA
91	NorCA	NorCholic acid	Bile acids	NA
92	NorDCA	Nordeoxycholic acid	Bile acids	NA
93	TωMCA	Tauro-ω-muricholic acid	Bile acids	NA
94	TαMCA/TβMCA	Tauro-α-muricholic acid/Tauro-β-muricholic acid	Bile acids	HMDB0000932
95	TCDCA	Taurochenodeoxycholic acid	Bile acids	HMDB0000951
96	TCA	Taurocholic acid	Bile acids	HMDB0000036
97	TDCA	Taurodeoxycholic acid	Bile acids	HMDB0000896
98	THCA	Taurohyocholic acid	Bile acids	HMDB0011637
99	THDCA	Taurohyodeoxycholic acid	Bile acids	NA
100	TLCA	Taurolithocholic acid	Bile acids	HMDB0000722
101	TUDCA	Tauroursodeoxycholic acid	Bile acids	HMDB0000874
102	UDCA	Ursodeoxycholic acid	Bile acids	HMDB0000946
103	3,4-Dihydroxymandelic acid	3,4-Dihydroxymandelic acid	Benzenoids	HMDB0001866
104	3-Aminosalicylic acid	3-Aminosalicylic acid	Benzenoids	HMDB0001972
105	3-Hydroxyanthranilic acid	3-Hydroxyanthranilic acid	Benzenoids	HMDB0001476
106	3-Hydroxyphenylacetic acid	3-Hydroxyphenylacetic acid	Benzenoids	HMDB0000440
107	4-Aminohippuric acid	4-Aminohippuric acid	Benzenoids	HMDB0001867
108	4-Hydroxybenzoic acid	4-Hydroxybenzoic acid	Benzenoids	HMDB0000500
109	4-Hydroxyhippuric acid	4-Hydroxyhippuric acid	Benzenoids	HMDB0013678
110	4-Hydroxyphenylpyruvic acid	4-Hydroxyphenylpyruvic acid	Benzenoids	HMDB0000707
111	Acetaminophen	Acetaminophen	Benzenoids	HMDB0001859
112	Benzamide	Benzamide	Benzenoids	HMDB0004461
113	Benzenebutanoic acid	Benzenebutanoic acid	Benzenoids	HMDB0000543
114	Benzoic acid	Benzoic acid	Benzenoids	HMDB0001870
115	Gallic acid	Gallic acid	Benzenoids	HMDB0005807
116	Hippuric acid	Hippuric acid	Benzenoids	HMDB0000714
117	Homovanillic acid	Homovanillic acid	Benzenoids	HMDB0000118
118	m-Aminobenzoic acid	m-Aminobenzoic acid	Benzenoids	HMDB0001891
119	m-Hydroxyhippuric acid	m-Hydroxyhippuric acid	Benzenoids	HMDB0006116
120	Mandelic acid	Mandelic acid	Benzenoids	HMDB0000703
121	Ortho-Hydroxyphenylacetic acid	Ortho-Hydroxyphenylacetic acid	Benzenoids	HMDB0000669
122	p-Hydroxymandelic acid	p-Hydroxymandelic acid	Benzenoids	HMDB0000822
123	p-Hydroxyphenylacetic acid	p-Hydroxyphenylacetic acid	Benzenoids	HMDB0000020
124	Phenylacetic acid	Phenylacetic acid	Benzenoids	HMDB0000209
125	Phenylpyruvic acid	Phenylpyruvic acid	Benzenoids	HMDB0000205
126	Phthalic acid	Phthalic acid	Benzenoids	HMDB0002107
127	Protocatechuic acid	Protocatechuic acid	Benzenoids	HMDB0001856
128	Salicyluric acid	Salicyluric acid	Benzenoids	HMDB0000840
129	Vanillic acid	Vanillic acid	Benzenoids	HMDB0000484
130	Beta-D-Fucose	Beta-D-Fucose	Carbohydrates	HMDB0003081
131	D-Fructose	D-Fructose	Carbohydrates	HMDB0000660
132	D-Gluconolactone	D-Gluconolactone	Carbohydrates	HMDB0000150
133	D-Glucose	D-Glucose	Carbohydrates	HMDB0000122
134	D-Maltose	D-Maltose and Alpha-Lactose	Carbohydrates	HMDB0000163
135	D-Ribulose	D-Ribulose	Carbohydrates	HMDB0000621
136	D-Xylose	D-Xylose	Carbohydrates	HMDB0000098
137	D-Xylulose	D-Xylulose	Carbohydrates	HMDB0001644
138	Erythronic acid	Erythronic acid	Carbohydrates	HMDB0000613
139	Erythrose	Erythrose	Carbohydrates	HMDB0002649
140	Glucaric acid	Glucaric acid	Carbohydrates	HMDB0000663
141	Glyceraldehyde	Glyceraldehyde	Carbohydrates	HMDB0001051
142	Glyceric acid	Glyceric acid	Carbohydrates	HMDB0000139
143	Lactulose	Lactulose	Carbohydrates	HMDB0000740
144	Maltotriose	Maltotriose	Carbohydrates	HMDB0001262
145	Melibiose	Melibiose	Carbohydrates	HMDB0000048
146	N-Acetyl-D-glucosamine	N-Acetyl-D-glucosamine	Carbohydrates	HMDB0000215
147	N-Acetylneuraminic acid	N-Acetylneuraminic acid	Carbohydrates	HMDB0000230
148	Rhamnose	Rhamnose	Carbohydrates	HMDB0000849
149	Ribonic acid	Ribonic acid	Carbohydrates	HMDB0000867
150	Ribonolactone	Ribonolactone	Carbohydrates	HMDB0001900
151	Tartaric acid	Tartaric acid	Carbohydrates	HMDB0000956
152	2-Hydroxy-2-methylbutyric acid	2-Hydroxy-2-methylbutyric acid	fatty acids	HMDB0001987
153	2-Hydroxy-3-methylbutyric acid	2-Hydroxy-3-methylbutyric acid	fatty acids	HMDB0000407
154	2-Hydroxycaproic acid	2-Hydroxycaproic acid	fatty acids	HMDB0001624
155	2-Methyl-4-pentenoic acid	2-Methyl-4-pentenoic acid	fatty acids	HMDB0031158
156	2-Methylhexanoic acid	2-Methylhexanoic acid	fatty acids	HMDB0031594
157	2-Methylpentanoic acid	2-Methylpentanoic acid	fatty acids	HMDB0031580
158	3-Hydroxyisovaleric acid	3-Hydroxyisovaleric acid	fatty acids	HMDB0000754
159	3-Methyladipic acid	3-Methyladipic acid	fatty acids	HMDB0000555
160	3-Methylpentanoic acid	3-Methylpentanoic acid	fatty acids	HMDB0033774
161	4-Methylhexanoic acid	4-Methylhexanoic acid	fatty acids	NA
162	Adipic acid	Adipic acid	fatty acids	HMDB0000448
163	Aminocaproic acid	Aminocaproic acid	fatty acids	HMDB0001901
164	But-2-enoic acid	But-2-enoic acid	fatty acids	HMDB0010720
165	C2:0	Acetic acid	fatty acids	HMDB0000042
166	C1:0	Formic acid	fatty acids	HMDB0000142
167	C4: 0	Butyric acid	fatty acids	HMDB0000039
168	C5: 0	Valeric acid	fatty acids	HMDB0000892
169	C6: 0	Caproic acid	fatty acids	HMDB0000535
170	Citraconic acid	Citraconic acid	fatty acids	HMDB0000634
171	C10: 0	Decanoic acid	fatty acids	HMDB0000511
172	5-Dodecenoic acid	5-Dodecenoic acid	fatty acids	NA
173	Ethylmethylacetic acid	Ethylmethylacetic acid	fatty acids	HMDB0002176
174	C7: 0	Heptanoic acid	fatty acids	HMDB0000666
175	C9: 0	Nonanoic acid	fatty acids	HMDB0000847
176	C8: 0	Octanoic acid	fatty acids	HMDB0000482
177	Pimelic acid	Pimelic acid	fatty acids	HMDB0000857
178	C3: 0	Propanoic acid	fatty acids	HMDB0000237
179	Isobutyric acid	Isobutyric acid	fatty acids	HMDB0001873
180	Isocaproic acid	Isocaproic acid	fatty acids	HMDB0000689
181	Isovaleric acid	Isovaleric acid	fatty acids	HMDB0000718
182	Itaconic acid	Itaconic acid	fatty acids	HMDB0002092
183	Azelaic acid	Azelaic acid	fatty acids	HMDB0000784
184	Sebacic acid	Sebacic acid	fatty acids	HMDB0000792
185	Methylglutaric acid	Methylglutaric acid	fatty acids	HMDB0000752
186	Methylsuccinic acid	Methylsuccinic acid	fatty acids	HMDB0001844
187	Suberic acid	Suberic acid	fatty acids	HMDB0000893
188	C22 3 cis-13, 16, 19	13,16,19-docosatrienoic acid	fatty acids	HMDB0002823
189	C22 2 cis-13, 16	13,16-docosadienoic acid	fatty acids	HMDB0061714
190	C19 2 cis-10, 13	10,13 Nonadecadienoic Acid	fatty acids	NA
191	C17 1 trans-10	10-Trans-Heptadecenoic acid	fatty acids	NA
192	C15 1 cis-10	10-Pentadecenoic acid	fatty acids	NA
193	C17 1 cis-10	10Z-Heptadecenoic acid	fatty acids	HMDB0060038
194	C20 1 cis-11	11-cis-Eicosenoic acid	fatty acids	HMDB0002231
195	C12 1 cis-11	11-Dodecenoic acid	fatty acids	HMDB0032248
196	C21 1 cis-12	12-Heneicosenoic acid	fatty acids	NA
197	C18 0 12-OH	12-hydroxystearic acid	fatty acids	NA
198	C13 1 cis-12	12-Tridecenoic acid	fatty acids	NA
199	C20 1 cis-5	5-Eicosenoic acid	fatty acids	NA
200	C19 1 trans-7	7-TRANS-Nonadecenoic acid	fatty acids	NA
201	C19 1 cis-7	7-Nonadecenoic acid	fatty acids	NA
202	C20 3 cis-8, 11, 14	8,11,14-Eicosatrienoic acid	fatty acids	HMDB0002925
203	C22 4 cis-7, 10, 13, 16	Adrenic acid	fatty acids	HMDB0002226
204	C18 3 cis-9, 12, 15	Alpha-Linolenic acid	fatty acids	NA
205	C20 4 cis-5, 8, 11, 14	Arachidonic acid	fatty acids	HMDB0001043
206	C18 2 cis-9 trans-11	Bovinic acid	fatty acids	HMDB0003797
207	C22 6 cis-4, 7, 10, 13, 16, 19	Docosahexaenoic acid DHA	fatty acids	HMDB0002183
208	C22 5 cis-7, 10, 13, 16, 19	Docosapentaenoic acid DPA	fatty acids	HMDB0006528
209	C22 5 cis-4, 7, 10, 13, 16	Docosapentaenoic acid 22n-6	fatty acids	HMDB0001976
210	C12 0	Dodecanoic acid	fatty acids	HMDB0000638
211	C20 2 cis-11, 14	Eicosadienoic acid	fatty acids	HMDB0005060
212	C20 5 cis-5, 8, 11, 14, 17	Eicosapentaenoic acid EPA	fatty acids	HMDB0001999
213	C18 3 cis-6, 9, 12	Gamma-Linolenic acid	fatty acids	HMDB0003073
214	C21 2 cis-12, 15	Heneicosadienoic acid	fatty acids	NA
215	C17: 0	Heptadecanoic acid	fatty acids	HMDB0002259
216	C18: 2 trans-9, 12	Linoelaidic acid	fatty acids	HMDB0006270
217	C18: 2 cis-9, 12	Linoleic acid	fatty acids	HMDB0000673
218	C14: 1 trans-9	Myristelaidic acid	fatty acids	NA
219	C14: 0	Myristic acid	fatty acids	HMDB0000806
220	C14: 1 cis-9	Myristoleic acid	fatty acids	HMDB0002000
221	C19: 1 cis-10	Nonadeca-10Z-enoic acid	fatty acids	HMDB0013622
222	C19: 0	Nonadecanoic acid	fatty acids	HMDB0000772
223	C18: 1 cis-9	Oleic acid	fatty acids	HMDB0000207
224	C16: 1 trans-9	Palmitelaidic acid	fatty acids	HMDB0012328
225	C16: 0	Palmitic acid	fatty acids	HMDB0000220
226	C16: 1 cis-9	Palmitoleic acid	fatty acids	HMDB0003229
227	C15: 0	Pentadecanoic acid	fatty acids	HMDB0000826
228	C18: 1 cis-6	Petroselinic acid	fatty acids	HMDB0002080
229	C18: 1 trans-9 12-OH	Ricinelaidic acid	fatty acids	NA
230	C18: 1 cis-9 12-OH	Ricinoleic acid	fatty acids	HMDB0034297
231	C18: 0	Stearic acid	fatty acids	HMDB0000827
232	C13: 0	Tridecanoic acid	fatty acids	HMDB0000910
233	C11: 0	Undecanoic acid	fatty acids	HMDB0000947
234	C11: 1 cis-10	Undecylenic acid	fatty acids	HMDB0033724
235	C18: 1 trans-11	Vaccenic acid	fatty acids	NA
236	2-Furoic acid	2-Furoic acid	Furans	HMDB0000617
237	Anserine	Anserine	Hybrid peptides	HMDB0000194
238	Carnosine	Carnosine	Hybrid peptides	HMDB0000033
239	1H-Indole-3-acetamide	1H-Indole-3-acetamide	Indoles	HMDB0029739
240	3-Indolepropionic acid	3-Indolepropionic acid	Indoles	HMDB0002302
241	Indole-3-carboxylic acid	Indole-3-carboxylic acid	Indoles	HMDB0003320
242	Indole-3-methyl acetate	Indole-3-methyl acetate	Indoles	HMDB0029738
243	Indoleacetic acid	Indoleacetic acid	Indoles	HMDB0000197
244	Indoleacrylic acid	Indoleacrylic acid	Indoles	HMDB0000734
245	Melatonin	Melatonin	Indoles	HMDB0001389
246	N-Acetylserotonin	N-Acetylserotonin	Indoles	HMDB0001238
247	3,4-Dehydro-DL-proline	3,4-Dehydro-DL-proline	NA	NA
248	Adenosine monophosphate	Adenosine monophosphate	Nucleosides	HMDB0000045
249	Guanosine monophosphate	Guanosine monophosphate	Nucleosides	HMDB0001397
250	2-Hydroxybutyric acid	2-Hydroxybutyric acid	Organic acids	HMDB0000008
251	3-Hydroxybutyric acid	3-Hydroxybutyric acid	Organic acids	HMDB0000357
252	3-Methyl-2-oxovaleric acid	3-Methyl-2-oxovaleric acid	Organic acids	HMDB0000491
253	Acetoacetic acid	Acetoacetic acid	Organic acids	HMDB0000060
254	alpha-Hydroxyisobutyric acid	alpha-Hydroxyisobutyric acid	Organic acids	HMDB0000729
255	Alpha-ketoisovaleric acid	Alpha-ketoisovaleric acid	Organic acids	HMDB0000019
256	cis-Aconitic acid	cis-Aconitic acid	Organic acids	HMDB0000072
257	Citramalic acid	Citramalic acid	Organic acids	HMDB0000426
258	Citric acid	Citric acid	Organic acids	HMDB0000094
259	D/L-2-Hydroxyglutaric acid	D/L-2-Hydroxyglutaric acid	Organic acids	HMDB0000606/HMDB0000694
260	Fumaric acid	Fumaric acid	Organic acids	HMDB0000134
261	Galactonic acid	Galactonic acid	Organic acids	HMDB0000565
262	Glutaconic acid	Glutaconic acid	Organic acids	HMDB0000620
263	Glutaric acid	Glutaric acid	Organic acids	HMDB0000661
264	Glycolic acid	Glycolic acid	Organic acids	HMDB0000115
265	Hydroxypropionic acid	Hydroxypropionic acid	Organic acids	HMDB0000700
266	Hydroxypyruvic acid	Hydroxypyruvic acid	Organic acids	HMDB0001352
267	Isocitric acid	Isocitric acid	Organic acids	HMDB0000193
268	Ketoleucine	Ketoleucine	Organic acids	HMDB0000695
269	L-Lactic acid	L-Lactic acid	Organic acids	HMDB0000190
270	L-Malic acid	L-Malic acid	Organic acids	HMDB0000156
271	Maleic acid	Maleic acid	Organic acids	HMDB0000176
272	Malonic acid	Malonic acid	Organic acids	HMDB0000691
273	Methylmalonic acid	Methylmalonic acid	Organic acids	HMDB0000202
274	Oxalic acid	Oxalic acid	Organic acids	HMDB0002329
275	Oxoadipic acid	Oxoadipic acid	Organic acids	HMDB0000225
276	Oxoglutaric acid	Oxoglutaric acid	Organic acids	HMDB0000208
277	p-Cresol sulfate	p-Cresol sulfate	Organic acids	HMDB0011635
278	Pyruvic acid	Pyruvic acid	Organic acids	HMDB0000243
279	Succinic acid	Succinic acid	Organic acids	HMDB0000254
280	Threonic acid	Threonic acid	Organic acids	HMDB0000943
281	Fructose 1,6-bisphosphate	Fructose 1,6-bisphosphate	Organooxygen compounds	HMDB0001058
282	S-Adenosylhomocysteine	S-Adenosylhomocysteine	Organooxygen compounds	HMDB0000939
283	Glucose 6-phosphate	Glucose 6-phosphate	Organooxygen compounds	HMDB0001401
284	Fructose 6-phosphate	Fructose 6-phosphate	Organooxygen compounds	HMDB0000124
285	D-Ribose 5-phosphate	D-Ribose 5-phosphate	Organooxygen compounds	HMDB0001548
286	Quinic acid	Quinic acid	Organooxygen compounds	HMDB0003072
287	Shikimic acid	Shikimic acid	Organooxygen compounds	HMDB0003070
288	Trehalose	Trehalose	Organooxygen compounds	HMDB0000975
289	2-Hydroxycinnamic acid	2-Hydroxycinnamic acid	Phenylpropanoic acids	HMDB0002641
290	2-Phenylpropionate	2-Phenylpropionate	Phenylpropanoic acids	HMDB0011743
291	3,3-Hydroxyphenyl -3-hydroxypropanoic acid	3,3-Hydroxyphenyl-3-hydroxypropanoic acid	Phenylpropanoic acids	HMDB0002643
292	3-Phenylbutyric acid	3-Phenylbutyric acid	Phenylpropanoic acids	HMDB0001955
293	4-Hydroxycinnamic acid	4-Hydroxycinnamic acid	Phenylpropanoic acids	HMDB0002035
294	Cis and trans-Cinnamic acid	Cis and trans-Cinnamic acid	Phenylpropanoic acids	HMDB0000567
295	Hydrocinnamic acid	Hydrocinnamic acid	Phenylpropanoic acids	HMDB0000764
296	Hydroxyphenyllactic acid	Hydroxyphenyllactic acid	Phenylpropanoic acids	HMDB0000755
297	Phenyllactic acid	Phenyllactic acid	Phenylpropanoic acids	HMDB0000779
298	3,4-Dihydroxyhydrocinnamic acid	3,4-Dihydroxyhydrocinnamic acid	Phenylpropanoids	HMDB0000423
299	3-Pyridylacetic acid	3-Pyridylacetic acid	Pyridines	HMDB0001538
300	N-Methylnicotinamide	N-Methylnicotinamide	Pyridines	HMDB0003152
301	Nicotinic acid	Nicotinic acid	Pyridines	HMDB0001488
302	Picolinic acid	Picolinic acid	Pyridines	HMDB0002243
303	Pyrrole-2-carboxylic acid	Pyrrole-2-carboxylic acid	Pyrroles	HMDB0004230
304	L-Acetylcarnitine	L-Acetylcarnitine	carnitines	HMDB0000201
305	Carnitine	Carnitine	carnitines	HMDB0000062
306	Propionylcarnitine	Propionylcarnitine	carnitines	HMDB0000824
307	Malonylcarnitine	Malonylcarnitine	carnitines	HMDB0002095
308	Butyrylcarnitine	Butyrylcarnitine	carnitines	HMDB0002013
309	Methylmalonylcarnitine	Methylmalonylcarnitine	carnitines	HMDB0062735
310	2-Methylbutyroylcarnitine	2-Methylbutyroylcarnitine	carnitines	HMDB0000378
311	Isovelarylcarnitine	Isovelarylcarnitine	carnitines	HMDB0000688
312	3-Hydroxylisovalerylcarnitine	3-Hydroxylisovalerylcarnitine	carnitines	HMDB0062555
313	Glutarylcarnitine	Glutarylcarnitine	carnitines	HMDB0013130
314	Hexanylcarnitine	Hexanylcarnitine	carnitines	HMDB0000705
315	Adipoylcarnitine	Adipoylcarnitine	carnitines	HMDB0061677
316	Octanoylcarnitine	Octanoylcarnitine	carnitines	HMDB0000791
317	Decanoylcarnitine	Decanoylcarnitine	carnitines	HMDB0000651
318	Lauroylcarnitine	Lauroylcarnitine	carnitines	HMDB0002250
319	Myristoylcarnitine	Myristoylcarnitine	carnitines	HMDB0005066
320	Palmitoylcarnitine	Palmitoylcarnitine	carnitines	HMDB0000222
321	Oleylcarnitine	Oleylcarnitine	carnitines	HMDB0005065
322	Linoleylcarnitine	Linoleylcarnitine	carnitines	HMDB0006469
323	Stearylcarnitine	Stearylcarnitine	carnitines	HMDB0000848
324	Arachidonylcarnitine	Arachidonylcarnitine	carnitines	HMDB0006455
