# Supplementary material for: Effects of Extreme Weight Loss on Cardiometabolic Health in Children With Metabolic Syndrome: A Metabolomic Study
Source: Front Physiol. 2021 Sep 24;12:731762. doi: 10.3389/fphys.2021.731762 (PMC8498573; doi:10.3389/fphys.2021.731762)
Supplement: Supplementary file 3 [file Data_Sheet_1.CSV]

	Total_In_Pathway	Expected	Hits	Raw P	'-ln(p)	Holm P	FDR	Impact	Enriched_Compounds	KEGGLink
Aminoacyl-tRNA biosynthesis	75	1.4022	11	5.5476e-08	16.707	4.4381e-06	4.4381e-06	0.22582	Phenylalanine Glycine Aspartic acid Serine Valine Alanine Isoleucine Leucine Tryptophan Tyrosine Glutamic acid	http://www.genome.jp/kegg-bin/show_pathway?hsa00970/C00079%09DeepSkyBlue/C00037%09DeepSkyBlue/C00049%09red/C00065%09DeepSkyBlue/C00183%09DeepSkyBlue/C00041%09DeepSkyBlue/C00407%09red/C00123%09DeepSkyBlue/C00078%09red/C00082%09DeepSkyBlue/C00025%09DeepSkyBlue
Glycine, serine and threonine metabolism	48	0.89738	8	1.6918e-06	13.29	0.00013365	6.7671e-05	0.37288	Serine Glyceric acid Guanidoacetic acid Glycine Aspartic acid Creatine Pyruvic acid Tryptophan	http://www.genome.jp/kegg-bin/show_pathway?hsa00260/C00065%09red/C00258%09DeepSkyBlue/C00581%09DeepSkyBlue/C00037%09red/C00049%09red/C00300%09DeepSkyBlue/C00022%09DeepSkyBlue/C00078%09DeepSkyBlue
Nitrogen metabolism	39	0.72912	7	4.8465e-06	12.237	0.00037803	0.00012924	0.17307	Phenylalanine Tyrosine Tryptophan Aspartic acid Glutamic acid Glycine AMP	http://www.genome.jp/kegg-bin/show_pathway?hsa00910/C00079%09DeepSkyBlue/C00082%09DeepSkyBlue/C00078%09DeepSkyBlue/C00049%09DeepSkyBlue/C00025%09DeepSkyBlue/C00037%09red/C00020%09DeepSkyBlue
Citrate cycle (TCA cycle)	20	0.37391	5	2.291e-05	10.684	0.0017641	0.00045821	0.28125	Isocitric acid Malic acid cis-Aconitic acid Citric acid Pyruvic acid	http://www.genome.jp/kegg-bin/show_pathway?hsa00020/C00311%09red/C00149%09red/C00417%09red/C00158%09red/C00022%09DeepSkyBlue
Phenylalanine, tyrosine and tryptophan biosynthesis	27	0.50478	5	0.00010819	9.1316	0.0082225	0.0014425	0.12904	Phenylpyruvic acid Phenylalanine Tyrosine Tryptophan 4-Hydroxyphenylpyruvic acid	http://www.genome.jp/kegg-bin/show_pathway?hsa00400/C00166%09DeepSkyBlue/C00079%09DeepSkyBlue/C00082%09DeepSkyBlue/C00078%09DeepSkyBlue/C01179%09DeepSkyBlue
Valine, leucine and isoleucine biosynthesis	27	0.50478	5	0.00010819	9.1316	0.0082225	0.0014425	0.29629	Pyruvic acid Leucine alpha-Ketoisovaleric acid Valine Isoleucine	http://www.genome.jp/kegg-bin/show_pathway?hsa00290/C00022%09DeepSkyBlue/C00123%09DeepSkyBlue/C00141%09red/C00183%09DeepSkyBlue/C00407%09DeepSkyBlue
Glyoxylate and dicarboxylate metabolism	50	0.93477	6	0.00026001	8.2548	0.019241	0.0029716	0.21212	cis-Aconitic acid Isocitric acid Citric acid Glyceric acid Malic acid Pyruvic acid	http://www.genome.jp/kegg-bin/show_pathway?hsa00630/C00417%09red/C00311%09DeepSkyBlue/C00158%09red/C00258%09red/C00149%09red/C00022%09DeepSkyBlue
Alanine, aspartate and glutamate metabolism	24	0.44869	4	0.00086265	7.0555	0.062974	0.0086265	0.42857	Aspartic acid Alanine Pyruvic acid Glutamic acid	http://www.genome.jp/kegg-bin/show_pathway?hsa00250/C00049%09DeepSkyBlue/C00041%09DeepSkyBlue/C00022%09DeepSkyBlue/C00025%09DeepSkyBlue
Pantothenate and CoA biosynthesis	27	0.50478	4	0.0013675	6.5948	0.098462	0.012156	0.1212	alpha-Ketoisovaleric acid Valine Pyruvic acid Aspartic acid	http://www.genome.jp/kegg-bin/show_pathway?hsa00770/C00141%09DeepSkyBlue/C00183%09DeepSkyBlue/C00022%09DeepSkyBlue/C00049%09DeepSkyBlue
Cyanoamino acid metabolism	16	0.29913	3	0.0028855	5.8481	0.20487	0.023084	0.16666	Aspartic acid Glycine Serine	http://www.genome.jp/kegg-bin/show_pathway?hsa00460/C00049%09red/C00037%09DeepSkyBlue/C00065%09red
Valine, leucine and isoleucine degradation	40	0.74782	4	0.0059644	5.1219	0.41751	0.043378	0.10526	Leucine Valine alpha-Ketoisovaleric acid Isoleucine	http://www.genome.jp/kegg-bin/show_pathway?hsa00280/C00123%09DeepSkyBlue/C00183%09DeepSkyBlue/C00141%09red/C00407%09DeepSkyBlue
Phenylalanine metabolism	45	0.8413	4	0.0090848	4.7011	0.62685	0.060566	0.2	Phenylalanine Phenylpyruvic acid Pyruvic acid Tyrosine	http://www.genome.jp/kegg-bin/show_pathway?hsa00360/C00079%09DeepSkyBlue/C00166%09DeepSkyBlue/C00022%09DeepSkyBlue/C00082%09DeepSkyBlue
Arginine and proline metabolism	77	1.4396	5	0.013204	4.3272	0.8979	0.081258	0.09709	Aspartic acid Glutamic acid Guanidoacetic acid Creatine Pyruvic acid	http://www.genome.jp/kegg-bin/show_pathway?hsa00330/C00049%09DeepSkyBlue/C00025%09DeepSkyBlue/C00581%09DeepSkyBlue/C00300%09red/C00022%09DeepSkyBlue
Cysteine and methionine metabolism	56	1.0469	4	0.019292	3.9481	1	0.11024	0.04939	Serine Aspartic acid Pyruvic acid Alanine	http://www.genome.jp/kegg-bin/show_pathway?hsa00270/C00065%09DeepSkyBlue/C00049%09red/C00022%09DeepSkyBlue/C00041%09DeepSkyBlue
Pentose phosphate pathway	32	0.59826	3	0.020749	3.8753	1	0.11066	0.04348	Gluconolactone Glyceric acid Pyruvic acid	http://www.genome.jp/kegg-bin/show_pathway?hsa00030/C00198%09DeepSkyBlue/C00258%09DeepSkyBlue/C00022%09DeepSkyBlue
Propanoate metabolism	35	0.65434	3	0.026336	3.6368	1	0.13168	0.08333	Propionic acid 2-Hydroxybutyric acid Valine	http://www.genome.jp/kegg-bin/show_pathway?hsa00640/C00163%09DeepSkyBlue/C05984%09red/C00183%09DeepSkyBlue
Glutathione metabolism	38	0.71043	3	0.032654	3.4218	1	0.15367	0.04839	Glycine Glutamic acid Pyroglutamic acid	http://www.genome.jp/kegg-bin/show_pathway?hsa00480/C00037%09DeepSkyBlue/C00025%09red/C01879%09DeepSkyBlue
Butanoate metabolism	40	0.74782	3	0.03727	3.2896	1	0.16564	0.08	3-Hydroxybutyric acid Glutamic acid Pyruvic acid	http://www.genome.jp/kegg-bin/show_pathway?hsa00650/C01089%09DeepSkyBlue/C00025%09red/C00022%09DeepSkyBlue
Nicotinate and nicotinamide metabolism	44	0.8226	3	0.047453	3.048	1	0.1998	0.01818	Aspartic acid Pyruvic acid Propionic acid	http://www.genome.jp/kegg-bin/show_pathway?hsa00760/C00049%09DeepSkyBlue/C00022%09DeepSkyBlue/C00163%09DeepSkyBlue
Taurine and hypotaurine metabolism	20	0.37391	2	0.052468	2.9476	1	0.20987	0.13044	Alanine Pyruvic acid	http://www.genome.jp/kegg-bin/show_pathway?hsa00430/C00041%09DeepSkyBlue/C00022%09DeepSkyBlue
Thiamine metabolism	24	0.44869	2	0.072732	2.621	1	0.27708	0.06896	Tyrosine Glycine	http://www.genome.jp/kegg-bin/show_pathway?hsa00730/C00082%09DeepSkyBlue/C00037%09red
Synthesis and degradation of ketone bodies	6	0.11217	1	0.10717	2.2334	1	0.38969	0.125	3-Hydroxybutyric acid	http://www.genome.jp/kegg-bin/show_pathway?hsa00072/C01089%09red
Pyruvate metabolism	32	0.59826	2	0.11912	2.1276	1	0.41434	0.14035	Pyruvic acid Malic acid	http://www.genome.jp/kegg-bin/show_pathway?hsa00620/C00022%09red/C00149%09DeepSkyBlue
Methane metabolism	34	0.63565	2	0.13166	2.0275	1	0.43888	0.02083	Glycine Serine	http://www.genome.jp/kegg-bin/show_pathway?hsa00680/C00037%09red/C00065%09red
Ubiquinone and other terpenoid-quinone biosynthesis	36	0.67304	2	0.1445	1.9345	1	0.4624	0.07692	4-Hydroxyphenylpyruvic acid Tyrosine	http://www.genome.jp/kegg-bin/show_pathway?hsa00130/C01179%09DeepSkyBlue/C00082%09DeepSkyBlue
Tyrosine metabolism	76	1.4209	3	0.16783	1.7848	1	0.51639	0.12222	Tyrosine 4-Hydroxyphenylpyruvic acid Pyruvic acid	http://www.genome.jp/kegg-bin/show_pathway?hsa00350/C00082%09DeepSkyBlue/C01179%09DeepSkyBlue/C00022%09DeepSkyBlue
D-Glutamine and D-glutamate metabolism	11	0.20565	1	0.18782	1.6723	1	0.5565	0.16667	Glutamic acid	http://www.genome.jp/kegg-bin/show_pathway?hsa00471/C00025%09DeepSkyBlue
Histidine metabolism	44	0.8226	2	0.19806	1.6192	1	0.56588	0.02	Glutamic acid Aspartic acid	http://www.genome.jp/kegg-bin/show_pathway?hsa00340/C00025%09DeepSkyBlue/C00049%09DeepSkyBlue
Lysine degradation	47	0.87869	2	0.21877	1.5197	1	0.5834	0.02041	Pipecolic acid Glycine	http://www.genome.jp/kegg-bin/show_pathway?hsa00310/C00408%09red/C00037%09red
Primary bile acid biosynthesis	47	0.87869	2	0.21877	1.5197	1	0.5834	0.07018	Glycine GCDCA	http://www.genome.jp/kegg-bin/show_pathway?hsa00120/C00037%09red/C05466%09DeepSkyBlue
Pentose and glucuronate interconversions	53	0.99086	2	0.26071	1.3444	1	0.67279	0.03333	Xylose Pyruvic acid	http://www.genome.jp/kegg-bin/show_pathway?hsa00040/C00181%09DeepSkyBlue/C00022%09DeepSkyBlue
Sulfur metabolism	18	0.33652	1	0.28888	1.2417	1	0.72221	0.03704	Serine	http://www.genome.jp/kegg-bin/show_pathway?hsa00920/C00065%09red
Selenoamino acid metabolism	22	0.4113	1	0.341	1.0759	1	0.82667	0	Alanine	http://www.genome.jp/kegg-bin/show_pathway?hsa00450/C00041%09DeepSkyBlue
Sphingolipid metabolism	25	0.46739	1	0.37762	0.97387	1	0.88851	0.025	Serine	http://www.genome.jp/kegg-bin/show_pathway?hsa00600/C00065%09red
beta-Alanine metabolism	28	0.52347	1	0.41224	0.88614	1	0.93162	0.0303	Aspartic acid	http://www.genome.jp/kegg-bin/show_pathway?hsa00410/C00049%09DeepSkyBlue
Glycolysis or Gluconeogenesis	31	0.57956	1	0.44498	0.80972	1	0.93162	0.02326	Pyruvic acid	http://www.genome.jp/kegg-bin/show_pathway?hsa00010/C00022%09DeepSkyBlue
Glycerolipid metabolism	32	0.59826	1	0.4555	0.78637	1	0.93162	0.02222	Glyceric acid	http://www.genome.jp/kegg-bin/show_pathway?hsa00561/C00258%09DeepSkyBlue
Lysine biosynthesis	32	0.59826	1	0.4555	0.78637	1	0.93162	0.02857	Aspartic acid	http://www.genome.jp/kegg-bin/show_pathway?hsa00300/C00049%09DeepSkyBlue
Vitamin B6 metabolism	32	0.59826	1	0.4555	0.78637	1	0.93162	0.05	Pyruvic acid	http://www.genome.jp/kegg-bin/show_pathway?hsa00750/C00022%09DeepSkyBlue
Terpenoid backbone biosynthesis	33	0.61695	1	0.46581	0.76397	1	0.93162	0.025	Pyruvic acid	http://www.genome.jp/kegg-bin/show_pathway?hsa00900/C00022%09DeepSkyBlue
Purine metabolism	92	1.72	2	0.51928	0.65531	1	1	0.03571	AMP Glycine	http://www.genome.jp/kegg-bin/show_pathway?hsa00230/C00020%09DeepSkyBlue/C00037%09red
Ascorbate and aldarate metabolism	45	0.8413	1	0.57565	0.55226	1	1	0.03922	Pyruvic acid	http://www.genome.jp/kegg-bin/show_pathway?hsa00053/C00022%09DeepSkyBlue
Porphyrin and chlorophyll metabolism	104	1.9443	2	0.58694	0.53283	1	1	0.01754	Glycine Glutamic acid	http://www.genome.jp/kegg-bin/show_pathway?hsa00860/C00037%09DeepSkyBlue/C00025%09red
Fatty acid biosynthesis	49	0.91608	1	0.60709	0.49907	1	1	0	Oleic acid	http://www.genome.jp/kegg-bin/show_pathway?hsa00061/C00712%09red
Fatty acid metabolism	50	0.93477	1	0.61459	0.4868	1	1	0	Palmitoylcarnitine	http://www.genome.jp/kegg-bin/show_pathway?hsa00071/C02990%09red
Starch and sucrose metabolism	50	0.93477	1	0.61459	0.4868	1	1	0	Xylose	http://www.genome.jp/kegg-bin/show_pathway?hsa00500/C00181%09DeepSkyBlue
Tryptophan metabolism	79	1.4769	1	0.78038	0.24797	1	1	0.10714	Tryptophan	http://www.genome.jp/kegg-bin/show_pathway?hsa00380/C00078%09DeepSkyBlue
Amino sugar and nucleotide sugar metabolism	88	1.6452	1	0.81582	0.20356	1	1	0	Xylose	http://www.genome.jp/kegg-bin/show_pathway?hsa00520/C00181%09DeepSkyBlue
